# Supplementary material for: Evolution of European Resuscitation and End-of-Life Practices from 2015 to 2019: A Survey-Based Comparative Evaluation
Source: J Clin Med. 2022 Jul 11;11(14):4005. doi: 10.3390/jcm11144005 (PMC9316602; doi:10.3390/jcm11144005)
Supplement: Supplementary file 1 [file jcm-11-04005-s001.zip]

Archive with 1 entries (1 files):
- jcm-1761861-supplementary.pdf
